# Supplementary material for: Patient-Specific Guided Osteotomy to Correct a Symptomatic Malunion of the Left Forearm
Source: Children (Basel). 2021 Aug 17;8(8):707. doi: 10.3390/children8080707 (PMC8394506; doi:10.3390/children8080707)
Supplement: Supplementary file 1 [file children-08-00707-s001.zip]

Archive with 1 entries (1 files):
- children-1313852-supplementary.mp4
